# Supplementary material for: Material Design of Ultra-Thin InN/GaN Superlattices for a Long-Wavelength Light Emission
Source: Micromachines (Basel). 2024 Mar 1;15(3):361. doi: 10.3390/mi15030361 (PMC10972001; doi:10.3390/mi15030361)
Supplement: Supplementary file 1 [file micromachines-15-00361-s001.zip]

Archive with 1 entries (1 files):
- micromachines-2848859-supplementary.pdf
